# Supplementary material for: Topological and Functional Diversity of Gut Microbiota Metabolism Across the Human Lifespan
Source: Metabolites. 2026 Feb 19;16(2):140. doi: 10.3390/metabo16020140 (PMC12942874; doi:10.3390/metabo16020140)
Supplement: Supplementary file 1 [file metabolites-16-00140-s001.zip]

Archive with 2 entries (2 files):
- TS1_Summary_table_byIndividuals.xls
- TS2_GraphPropertiesMTG_mDAGs.xls
