# Supplementary material for: Topological and Functional Diversity of Gut Microbiota Metabolism Across the Human Lifespan
Source: Metabolites. 2026 Feb 19;16(2):140. doi: 10.3390/metabo16020140 (PMC12942874; doi:10.3390/metabo16020140)
Supplement: Supplementary file 1 [file metabolites-16-00140-s001.zip › TS1_Summary_table_byIndividuals.xls]

## Sheet: TS1_Summary_table_byIndividuals
	n_reactions	n_enzymes	n_compounds	n_mbb_total	n_mbb_>1rxn	n_mbb_1rxn	n_mbb_essential	EssentialNodesProportion
A01T6	4283	1435	2548	814	133	681	111	0.136363636363636
A01T7	4817	1594	2798	922	131	791	141	0.1529284164859
A01T8	5129	1718	2911	949	130	819	147	0.154899894625922
A02T1	5160	1729	2931	955	131	824	148	0.154973821989529
A02T4	5200	1748	2951	964	131	833	147	0.152489626556017
A02T5	5241	1759	2969	963	133	830	149	0.15472481827622
A02T6	5250	1764	2974	965	133	832	148	0.153367875647668
A02T7	5259	1766	2983	969	133	836	149	0.153766769865841
A02T8	5312	1790	3007	980	136	844	147	0.15
A03T1	5385	1806	3038	1000	139	861	150	0.15
A03T4	5429	1823	3050	1010	139	871	157	0.155445544554455
A03T5	5452	1835	3069	1018	141	877	159	0.156188605108055
A03T6	5472	1845	3083	1019	138	881	158	0.155053974484789
A03T7	5493	1851	3090	1027	138	889	161	0.156767283349562
A04T1	5501	1856	3095	1029	139	890	161	0.156462585034014
A04T4	5591	1885	3150	1070	140	930	172	0.160747663551402
A04T5	5596	1886	3150	1064	139	925	169	0.158834586466165
A04T6	5628	1894	3169	1073	140	933	170	0.158434296365331
A04T7	5672	1908	3194	1086	145	941	171	0.157458563535912
A04T8	5664	1911	3186	1072	140	932	165	0.153917910447761
A05T1	5668	1913	3188	1072	140	932	165	0.153917910447761
A05T4	5693	1920	3213	1084	141	943	166	0.153136531365314
A05T5	5710	1927	3226	1090	142	948	166	0.152293577981651
A05T6	5721	1930	3230	1090	142	948	166	0.152293577981651
A05T7	5728	1932	3236	1094	143	951	168	0.153564899451554
A05T8	5734	1935	3240	1095	144	951	168	0.153424657534247
A06T1	5737	1938	3240	1094	144	950	168	0.153564899451554
A06T4	5775	1945	3247	1094	144	950	169	0.154478976234004
A07T1	5779	1948	3249	1095	143	952	169	0.154337899543379
A07T4	5793	1954	3253	1092	142	950	167	0.152930402930403
A07T5	5807	1958	3261	1096	143	953	167	0.152372262773723
A07T6	5812	1960	3264	1099	145	954	169	0.153776160145587
A07T7	5813	1961	3265	1100	145	955	169	0.153636363636364
A07T8	5820	1966	3265	1099	145	954	169	0.153776160145587
A08T1	5824	1969	3271	1103	145	958	169	0.153218495013599
A08T4	5864	1983	3282	1112	144	968	174	0.156474820143885
A08T5	5864	1983	3282	1112	144	968	174	0.156474820143885
A08T6	5864	1983	3282	1112	144	968	174	0.156474820143885
A08T7	5869	1985	3284	1113	145	968	174	0.15633423180593
A08T8	5873	1986	3284	1113	145	968	174	0.15633423180593
A09T1	5880	1988	3289	1114	145	969	174	0.156193895870736
A09T4	5883	1990	3290	1116	145	971	174	0.155913978494624
A09T5	5900	1998	3292	1120	145	975	180	0.160714285714286
A09T6	5921	2002	3294	1123	145	978	182	0.16206589492431
A09T7	5925	2004	3300	1126	146	980	182	0.161634103019538
A09T8	5936	2009	3302	1128	146	982	182	0.161347517730496
A10T1	5943	2010	3303	1128	146	982	182	0.161347517730496
A10T4	5945	2011	3304	1128	146	982	182	0.161347517730496
E01T1	5949	2014	3307	1129	145	984	182	0.161204605845881
E01T4	5951	2015	3309	1129	145	984	182	0.161204605845881
E01T5	5951	2015	3309	1129	145	984	182	0.161204605845881
E01T6	5951	2015	3309	1129	145	984	182	0.161204605845881
E01T7	5958	2018	3310	1129	145	984	182	0.161204605845881
E01T8	5964	2021	3313	1128	145	983	182	0.161347517730496
E02T1	5969	2026	3318	1132	145	987	183	0.161660777385159
E02T4	5990	2034	3325	1132	144	988	182	0.160777385159011
E02T5	5994	2036	3327	1132	144	988	182	0.160777385159011
E02T6	5999	2040	3332	1134	144	990	182	0.160493827160494
E02T7	5999	2040	3332	1134	144	990	182	0.160493827160494
E02T8	6022	2049	3342	1141	142	999	182	0.159509202453988
E03T1	6037	2057	3345	1142	142	1000	181	0.158493870402802
E03T4	6040	2058	3345	1142	142	1000	181	0.158493870402802
E03T5	6051	2061	3346	1140	141	999	180	0.157894736842105
E03T6	6065	2066	3353	1136	138	998	181	0.159330985915493
E03T7	6065	2066	3353	1136	138	998	181	0.159330985915493
E03T8	6065	2066	3353	1136	138	998	181	0.159330985915493
E04T4	6068	2067	3354	1136	138	998	181	0.159330985915493
E04T5	6068	2067	3354	1136	138	998	181	0.159330985915493
E04T7	6068	2067	3354	1136	138	998	181	0.159330985915493
E04T8	6101	2077	3385	1147	139	1008	175	0.152571926765475
E05T1	6106	2078	3388	1148	138	1010	175	0.152439024390244
E05T5	6121	2081	3393	1151	140	1011	175	0.152041702867072
E05T6	6122	2082	3393	1152	140	1012	175	0.151909722222222
E05T7	6125	2084	3394	1152	140	1012	175	0.151909722222222
E05T8	6322	2120	3493	1223	142	1081	191	0.156173344235487
E06T1	6322	2120	3493	1223	142	1081	191	0.156173344235487
E06T4	6326	2123	3495	1227	142	1085	191	0.155664221678892
E06T5	6326	2123	3495	1227	142	1085	191	0.155664221678892
E06T6	6326	2123	3495	1227	142	1085	191	0.155664221678892
E06T7	6326	2123	3495	1227	142	1085	191	0.155664221678892
E07T1	6326	2123	3495	1227	142	1085	191	0.155664221678892
E07T4	6326	2123	3495	1227	142	1085	191	0.155664221678892
E07T6	6326	2123	3495	1227	142	1085	191	0.155664221678892
E07T7	6327	2124	3496	1228	142	1086	191	0.155537459283388
E09T1	6334	2127	3498	1230	142	1088	191	0.155284552845528
E09T4	6338	2128	3500	1230	142	1088	191	0.155284552845528
E09T5	6344	2129	3500	1230	142	1088	191	0.155284552845528
E09T6	6344	2129	3500	1230	142	1088	191	0.155284552845528
E09T7	6345	2130	3500	1230	142	1088	191	0.155284552845528
E09T8	6345	2130	3500	1230	142	1088	191	0.155284552845528
E10T1	6345	2130	3500	1230	142	1088	191	0.155284552845528
E10T4	6345	2130	3500	1230	142	1088	191	0.155284552845528
E10T5	6347	2131	3500	1230	142	1088	191	0.155284552845528
E10T6	6349	2132	3502	1231	143	1088	191	0.155158407798538
E10T7	6351	2134	3502	1231	143	1088	191	0.155158407798538
E10T8	6352	2135	3503	1232	143	1089	191	0.155032467532468
I01T1	6352	2135	3503	1232	143	1089	191	0.155032467532468
I01T4	6364	2140	3517	1241	143	1098	192	0.154713940370669
I01T5	6364	2140	3517	1241	143	1098	192	0.154713940370669
I01T6	6364	2140	3517	1241	143	1098	192	0.154713940370669
I01T7	6364	2140	3517	1241	143	1098	192	0.154713940370669
I01T8	6366	2141	3518	1240	142	1098	192	0.154838709677419
I02T1	6369	2142	3520	1241	142	1099	192	0.154713940370669
I02T4	6369	2142	3520	1241	142	1099	192	0.154713940370669
I02T5	6369	2142	3520	1241	142	1099	192	0.154713940370669
I02T6	6369	2142	3520	1241	142	1099	192	0.154713940370669
I02T7	6369	2142	3520	1241	142	1099	192	0.154713940370669
I02T8	6370	2143	3520	1241	142	1099	192	0.154713940370669
I03T1	6370	2143	3520	1241	142	1099	192	0.154713940370669
I03T4	6371	2144	3521	1242	142	1100	193	0.155394524959742
I03T5	6371	2144	3521	1242	142	1100	193	0.155394524959742
I03T6	6371	2144	3521	1242	142	1100	193	0.155394524959742
I03T7	6373	2145	3523	1242	142	1100	193	0.155394524959742
I03T8	6373	2145	3523	1242	142	1100	193	0.155394524959742
I04T1	6373	2145	3523	1242	142	1100	193	0.155394524959742
I05T1	6385	2150	3530	1244	142	1102	199	0.159967845659164
I05T4	6385	2150	3530	1244	142	1102	199	0.159967845659164
I05T5	6385	2150	3530	1244	142	1102	199	0.159967845659164
I05T6	6385	2150	3530	1244	142	1102	199	0.159967845659164
I05T7	6385	2150	3530	1244	142	1102	199	0.159967845659164
I05T8	6385	2150	3530	1244	142	1102	199	0.159967845659164
I06T1	6389	2151	3530	1244	142	1102	199	0.159967845659164
I06T4	6389	2151	3530	1244	142	1102	199	0.159967845659164
I06T5	6389	2151	3530	1244	142	1102	199	0.159967845659164
I06T6	6389	2151	3530	1244	142	1102	199	0.159967845659164
I06T7	6400	2153	3538	1245	142	1103	199	0.159839357429719
I06T8	6400	2153	3538	1245	142	1103	199	0.159839357429719
I07T1	6402	2154	3540	1245	142	1103	199	0.159839357429719
I07T4	6413	2156	3543	1248	142	1106	201	0.161057692307692
I07T5	6413	2156	3543	1248	142	1106	201	0.161057692307692
I07T6	6459	2171	3557	1254	143	1111	202	0.161084529505582
I07T7	6428	2163	3547	1248	143	1105	201	0.161057692307692
I07T8	6428	2163	3547	1248	143	1105	201	0.161057692307692
I08T1	6429	2164	3547	1248	143	1105	201	0.161057692307692
I08T4	6429	2164	3547	1248	143	1105	201	0.161057692307692
I08T5	6440	2166	3549	1249	143	1106	202	0.161729383506805
I08T6	6429	2164	3547	1248	143	1105	201	0.161057692307692
I08T7	6429	2164	3547	1248	143	1105	201	0.161057692307692
I08T8	6429	2164	3547	1248	143	1105	201	0.161057692307692
I09T1	6429	2164	3547	1248	143	1105	201	0.161057692307692
I09T4	6429	2164	3547	1248	143	1105	201	0.161057692307692
I09T5	6434	2165	3547	1249	143	1106	202	0.161729383506805
I09T6	6434	2165	3547	1249	143	1106	202	0.161729383506805
I09T7	6440	2166	3549	1249	143	1106	202	0.161729383506805
I09T8	6440	2166	3549	1249	143	1106	202	0.161729383506805
I10T1	6440	2166	3549	1249	143	1106	202	0.161729383506805
I10T4	6440	2166	3549	1249	143	1106	202	0.161729383506805
I10T5	6440	2166	3549	1249	143	1106	202	0.161729383506805
I10T6	6440	2166	3549	1249	143	1106	202	0.161729383506805
I10T7	6440	2166	3549	1249	143	1106	202	0.161729383506805
I10T8	6440	2166	3549	1249	143	1106	202	0.161729383506805
